# Supplementary material for: Spleen-Dependent Regulation of Antigenic Variation in Malaria Parasites: Plasmodium knowlesi SICAvar Expression Profiles in Splenic and Asplenic Hosts
Source: PLoS One. 2013 Oct 18;8(10):e78014. doi: 10.1371/journal.pone.0078014 (PMC3799730; doi:10.1371/journal.pone.0078014)
Supplement: Table S1 — Oligos for PCR, qRT-PCR, protein expression, and generation of riboprobes for Northern blot experiments. (XLSX) [file pone.0078014.s001.xlsx]

## Sheet: Sheet1
	Oligo List
	Primers for Protein Expression
	exon 9-10 For	36	ATTCCCGGGTGTCACAGGGAAATAAGCAGAAAGAAG
	exon 10 For	27	ATTCCCGGGTTTCTGCTATGGCTTATT
	exon 10 Rev	29	ATTGCGGCCGCCGGAACCTAAATTTGGAA
	Cyto17 For	30	ATTCCCGGGTTTCTGCTATGGCTTATTACC
	Cyto17 Rev	47	ATTGCGGCCGCGTGATGATGATGATGATGGGAACCTAAATTTGGAAC
	Primers for Riboprobes
	PkH_051981 203 For	20	TAACGAAGGTTCTGGAGGGG
	PkH_051981 757 Rev T7	42	TAATACGACTCACTATAGGGCGAAAGATGCTAAACTGTCTGC
	PkH_072700 189 For	23	TGCGAAAAGAGTGGCGTAGATAC
	PkH_072700 597 Rev T7	41	TAATACGACTCACTATAGGGCCTTGGTTTGGTCGTTGTTGC
	Primers for PCR, RT-PCR, qRT-PCR
	Cyto5	23	CCTTTTTGACATTCATCCAACAC
	PkB qPCR control For (VC27)	22	GCAGCACTTAATCTTTATGCTG
	PkB qPCR control Rev (SV5)	21	TGCGCTGTTAGCAGACATCAT
	SV6	21	GGACACATCACAATATGGGCA
	205B2	22	ATGGAATACCATCCTGGGATAC
	GSP7C	28	GTTCAACTTCTTTCTGCTTATTTCCC
	PkH_051981 55 For	19	GCGGCGCAGCTAGTACAGA
	PkH_051981 138 Rev	21	GTTCCACGCATCCAAGAGATC
	PkH_060710 64 For	19	TGGATGAAGCAGGCGTTG
	PkH_060710 190 Rev	19	CACGGGCTTCCCCAGTATT
	PkH_072700 35 For	24	CGATCGACTAAAATGTGCAAAACA
	PkH_072700 158 Rev	27	ATTATTCACCCCATTAAAGAGATTGTC
	PkH_113950 25 For	16	CCGGGTGCCGCTAGTG
	PkH_113950 121 Rev	25	AAGTTGTCCGTAAATCATCCTTCAT
	PKH_030060 1671 For	14	GGTGGCGGCGCAAA
	PKH_030060 1732 Rev	19	CGATGCCCTCACCATTCTG
	MGB Probes for qRT-PCR
	PkH_051981	17	6FAM TTACGGACAAAATGAAG MGBNFQ
	PkH_060710	19	6FAMACATTACAGAGGTACTTCG MGBNFQ
	PkH_072700	17	6FAM CAATACCGATAAATTCT MGBNFQ
	PkH_113950	20	6FAM CGGAGGACATTATTAAAAGA MGBNFQ
	PKH_030060 (seryl-tRNA synthetase)	17	6FAM CGAGGAGACAACAGAGG MGBNFQ
